# Supplementary material for: Genetic mapping and molecular mechanism behind color variation in the Asian vine snake
Source: Genome Biol. 2023 Mar 9;24:46. doi: 10.1186/s13059-023-02887-z (PMC9999515; doi:10.1186/s13059-023-02887-z)
Supplement: Supplementary file 2 — Additional file 2: Table S9. Significant SNPs in the chromosomal region of GWAS signals. [file 13059_2023_2887_MOESM2_ESM.xlsx]

## Sheet: Table S9
Table S9. Significant SNPs in the chromosomal region of GWAS signals.
CHR	BP	Allele1	F_A*	F_U*		Allele2	P-value
4	42912390	C	0.1	0.6667		T	1.21e-10
4	42913377	G	0.1	0.65		A	3.76e-10
4	42915559	T	0.1167	0.6667		A	5.97e-10
4	42915749	A	0.1167	0.6833		G	1.91e-10
4	42918092	G	0.1	0.6667		A	1.21e-10
4	42918877	C	0.1	0.65		T	3.76e-10
4	42921218	C	0.1	0.65		T	3.76e-10
4	42921675	C	0.1034	0.65		A	4.49e-10
4	42935076	C	0.1	0.7		T	1.1e-11
4	42935340	T	0.1	0.65		A	3.76e-10
4	42940967	G	0.1	0.6833		A	3.72e-11
4	42941729	C	0.1034	0.6833		G	4.58e-11
4	42947562	C	0.1	0.6833		T	3.72e-11
4	42950348	C	0.05172	0.6167		T	1.7e-11
4	42950523	G	0.1	0.6833		A	3.72e-11
4	42950571	G	0.1	0.6667		A	1.21e-10
4	42951121	G	0.1	0.6667		A	1.21e-10
4	42954861	C	0.1167	0.6379		T	3.75e-09
4	42957844	A	0.1	0.6667		G	1.21e-10
4	42958000	A	0.1	0.6667		G	1.21e-10
4	42958326	G	0.1	0.6667		A	1.21e-10
4	42958840	C	0.08333	0.6333		A	2.13e-10
4	42959691	C	0.1	0.6667		G	1.21e-10
4	42959870	G	0.06897	0.6667		A	3.89e-12
4	42959978	C	0.1	0.65		T	3.76e-10
4	42960276	G	0.1	0.65		A	3.76e-10
4	42960451	T	0.08333	0.6667		C	2.12e-11
4	42960688	G	0.1	0.65		A	3.76e-10
4	42961589	C	0.06897	0.65		T	1.28e-11
4	42961726	C	0.08333	0.6		T	1.87e-09
4	42961966	A	0.06667	0.65		T	1.06e-11
4	42961971	C	0.06667	0.65		G	1.06e-11
4	42963154	T	0.1	0.6333		C	1.13e-09
4	42963528	T	0.1	0.65		C	3.76e-10
4	42966168	C	0.1	0.6167		T	3.28e-09
4	42966278	C	0.1	0.65		T	3.76e-10
4	42966315	C	0.1	0.65		T	3.76e-10
4	42966604	G	0.1	0.6667		T	1.21e-10
4	42966637	A	0.1	0.6667		G	1.21e-10
4	42966969	C	0.1	0.6667		T	1.21e-10
4	42967397	C	0.1	0.6667		G	1.21e-10
4	42967864	G	0.1	0.65		A	3.76e-10
4	42969619	C	0.1	0.6667		A	1.21e-10
4	42970843	G	0.1	0.7		A	1.1e-11
4	42972404	A	0.1	0.6379		T	7.88e-10
4	42973977	T	0.1	0.7167		A	3.13e-12
4	42974305	C	0.1	0.65		T	3.76e-10
4	42977693	G	0.06667	0.6833		A	9.13e-13
4	42985417	C	0.1	0.6833		T	3.72e-11
4	42985478	G	0.1	0.6667		A	1.21e-10
4	42990708	G	0.1167	0.6833		A	1.91e-10
4	42994936	C	0.03333	0.5333		T	4.04e-10
4	42996620	C	0.1	0.6667		T	1.21e-10
4	42997395	C	0.1	0.6667		T	1.21e-10
4	42998263	T	0.1	0.65		C	3.76e-10
4	42999331	A	0.1167	0.6833		G	1.91e-10
4	42999642	C	0.05	0.55		T	1.16e-09
4	43000230	T	0.03333	0.5333		C	4.04e-10
4	43000781	T	0.1	0.65		C	3.76e-10
4	43004691	G	0.08333	0.6		A	1.87e-09
4	43008090	C	0.1	0.6333		T	1.13e-09
4	43009513	C	0.1167	0.6667		A	5.97e-10
4	43009706	G	0.1	0.6167		A	3.28e-09
4	43009726	G	0.1	0.6167		A	3.28e-09
4	43010410	G	0.1	0.65		A	3.76e-10
4	43010424	T	0.1	0.6333		C	1.13e-09
4	43010700	T	0.1	0.7		C	1.1e-11
4	43010815	C	0.1	0.7333		T	8.48e-13
4	43010860	A	0.1	0.7167		G	3.13e-12
4	43010953	T	0.08333	0.6333		G	2.13e-10
4	43011327	C	0.1	0.6667		T	1.21e-10
4	43011636	G	0.1	0.7167		A	3.13e-12
4	43011811	T	0.1	0.6833		C	3.72e-11
4	43012301	G	0.1	0.7		T	1.1e-11
4	43012329	C	0.1167	0.7		T	5.84e-11
4	43012336	T	0.1167	0.6833		C	1.91e-10
4	43012434	A	0.08333	0.6552		G	4.51e-11
4	43014163	T	0.1	0.7		C	1.1e-11
4	43014195	C	0.06897	0.6833		T	1.14e-12
4	43015264	C	0.01667	0.5		T	2.93e-10
4	43016134	C	0.1	0.7		T	1.1e-11
4	43016638	G	0.03333	0.55		A	1.39e-10
4	43016660	G	0.1	0.6833		T	3.72e-11
4	43016706	A	0.1	0.6833		G	3.72e-11
4	43016852	T	0.03333	0.5333		G	4.04e-10
4	43016899	C	0.1	0.65		G	3.76e-10
4	43017161	G	0.1	0.7167		A	3.13e-12
4	43017165	C	0.1	0.7167		T	3.13e-12
4	43017357	C	0.1	0.7		T	1.1e-11
4	43017399	G	0.1	0.7		A	1.1e-11
4	43018127	T	0.1	0.7		A	1.1e-11
4	43018131	C	0.1	0.7		A	1.1e-11
4	43018212	G	0.1	0.7167		A	3.13e-12
4	43018398	G	0.1	0.7		A	1.1e-11
4	43018468	G	0.1	0.6667		C	1.21e-10
4	43018501	A	0.1	0.6667		C	1.21e-10
4	43018510	G	0.1	0.65		A	3.76e-10
4	43018998	C	0.1	0.7		T	1.1e-11
4	43019319	A	0.03333	0.55		G	1.39e-10
4	43019521	T	0.1	0.7667		C	5.37e-14
4	43019544	C	0.1	0.75		T	2.19e-13
4	43019714	A	0.01667	0.5333		G	3.45e-11
4	43020313	T	0.06667	0.6167		G	1.07e-10
4	43020534	G	0.1	0.6833		A	3.72e-11
4	43020954	G	0.05556	0.65		C	7.26e-12
4	43022505	A	0.09259	0.6724		G	1.35e-10
4	43022596	G	0.1167	0.7333		A	4.8e-12
4	43022636	G	0.1	0.75		A	2.19e-13
4	43022719	A	0.1	0.6724		G	8e-11
4	43022735	A	0.1	0.6833		G	3.72e-11
4	43023498	T	0.8333	0.1833		A	7.87e-12
4	43023504	A	0.1071	0.7667		G	1.94e-13
4	43023625	T	0.1	0.7		C	1.1e-11
4	43023751	C	0.1167	0.7		T	5.84e-11
4	43024471	C	0.08333	0.7167		T	4.98e-13
4	43024484	A	0.1	0.7167		G	3.13e-12
4	43024944	C	0.1	0.65		T	3.76e-10
4	43024947	G	0.1	0.65		T	3.76e-10
4	43025137	C	0.1	0.7		T	1.1e-11
4	43025183	G	0.1	0.6833		A	3.72e-11
4	43025227	A	0.1	0.6667		G	1.21e-10
4	43025443	A	0	0.4423		G	1.21e-09
4	43025467	G	0	0.5577		A	2.11e-12
4	43026097	G	0.1	0.6667		T	1.21e-10
4	43026341	C	0.1	0.6833		G	3.72e-11
4	43026392	A	0.1	0.6833		G	3.72e-11
4	43027457	C	0.1	0.7333		A	8.48e-13
4	43027463	C	0.1	0.6833		T	3.72e-11
4	43028199	G	0.1	0.6667		A	1.21e-10
4	43028523	C	0.1	0.7		T	1.1e-11
4	43029652	G	0.1167	0.65		A	1.8e-09
4	43030590	C	0.1	0.6833		T	3.72e-11
4	43030961	A	0.1	0.7		T	1.1e-11
4	43031769	G	0.1	0.6833		A	3.72e-11
4	43032899	C	0.1	0.6333		T	1.13e-09
4	43044176	T	0.1	0.7333		C	8.48e-13
4	43044656	C	0.08333	0.65		T	6.85e-11
4	43045598	C	0.08333	0.65		T	6.85e-11
4	43046651	C	0.08333	0.6167		T	6.42e-10
4	43047502	G	0.08333	0.65		A	6.85e-11
4	43048048	C	0.08333	0.65		T	6.85e-11
4	43048299	G	0.08333	0.6333		A	2.13e-10
4	43048330	G	0.1	0.7167		A	3.13e-12
4	43048972	T	0.08333	0.6333		G	2.13e-10
4	43049217	G	0.08333	0.65		A	6.85e-11
4	43049493	G	0.08333	0.65		T	6.85e-11
4	43054200	C	0.1167	0.7167		T	1.71e-11
4	43055076	C	0.08333	0.6333		G	2.13e-10
4	43057320	G	0.1034	0.7		A	1.38e-11
4	43059304	G	0.08333	0.65		A	6.85e-11
4	43059338	G	0.08333	0.6333		A	2.13e-10
4	43063621	C	0.08333	0.6833		T	6.33e-12
4	43063921	G	0.1	0.6833		A	3.72e-11
4	43064484	G	0.08333	0.6552		A	4.51e-11
4	43064561	C	0.1	0.6333		A	1.13e-09
4	43066473	C	0.1	0.7333		T	8.48e-13
4	43066872	C	0.03333	0.5667		T	4.68e-11
4	43068183	G	0.1	0.7167		C	3.13e-12
4	43068532	G	0.1	0.75		T	2.19e-13
4	43069105	T	0.08333	0.6071		C	1.17e-09
4	43070743	G	0.01786	0.5179		A	5.37e-10
4	43070839	C	0.03448	0.6552		G	2.82e-13
4	43070938	T	0	0.4333		C	9.86e-10
4	43071697	G	0.1833	0.7333		A	1.74e-09
4	43071716	T	0.15	0.7069		C	8.1e-10
4	43071880	C	0.1034	0.7069		T	2.19e-11
4	43071918	G	0.8214	0.2		T	1.71e-11
4	43071927	G	0.8036	0.2167		C	2.68e-10
4	43072139	T	0.1379	0.7667		C	2.33e-12
4	43072307	T	0.1379	0.7333		C	3.1e-11
4	43072386	C	0.1333	0.7333		T	2.42e-11
4	43072514	C	0.1167	0.7		T	5.84e-11
4	43072523	C	0.1167	0.7069		T	3.8e-11
4	43072650	G	0.1	0.7333		T	8.48e-13
4	43073187	A	0.08333	0.6		G	1.87e-09
4	43073235	T	0.1	0.6333		C	1.13e-09
4	43073316	C	0.1	0.7		G	1.1e-11
4	43073384	A	0.1207	0.7		G	7.27e-11
4	43073432	A	0.1167	0.7		G	5.84e-11
4	43073465	A	0.1167	0.6833		G	1.91e-10
4	43073597	T	0.1167	0.7167		C	1.71e-11
4	43073617	A	0.1167	0.7333		G	4.8e-12
4	43073669	A	0.1167	0.7167		G	1.71e-11
4	43075395	G	0.06667	0.7241		A	3.76e-14
4	43075460	C	0.1	0.7167		T	3.13e-12
4	43075534	C	0.1	0.7		A	1.1e-11
4	43075540	C	0.1	0.7		T	1.1e-11
4	43075633	A	0.1	0.7		G	1.1e-11
4	43075730	C	0.1	0.7167		G	3.13e-12
4	43075846	A	0.1	0.65		G	3.76e-10
4	43075938	A	0.1	0.6333		G	1.13e-09
4	43075974	G	0.1167	0.7333		T	4.8e-12
4	43075978	G	0.1167	0.7333		A	4.8e-12
4	43076170	C	0.1167	0.7333		A	4.8e-12
4	43076562	A	0.1	0.7		G	1.1e-11
4	43076593	A	0.1	0.7167		G	3.13e-12
4	43076633	C	0.1	0.7		T	1.1e-11
4	43076703	T	0.1	0.7		G	1.1e-11
4	43076731	T	0.1	0.7167		C	3.13e-12
4	43076803	C	0.08333	0.6667		T	2.12e-11
4	43076814	T	0.08333	0.6833		C	6.33e-12
4	43076870	A	0.1	0.6667		T	1.21e-10
4	43076885	T	0.03333	0.5333		C	4.04e-10
4	43076947	T	0.1	0.7		C	1.1e-11
4	43077061	A	0.1034	0.6833		G	4.58e-11
4	43077089	C	0.1	0.65		T	3.76e-10
4	43077236	C	0.06897	0.6333		T	4.07e-11
4	43077403	T	0.7167	0.1379		A	1.05e-10
4	43077408	A	0.7167	0.1333		G	8.34e-11
4	43077462	T	0.1333	0.7333		C	2.42e-11
4	43077503	T	0.1034	0.7333		G	1.1e-12
4	43077652	T	0.1	0.6667		C	1.21e-10
4	43077667	A	0.06667	0.5833		G	9.4e-10
4	43077668	A	0.06667	0.5833		G	9.4e-10
4	43077710	C	0.1333	0.75		T	6.67e-12
4	43077717	A	0.1	0.6833		T	3.72e-11
4	43077742	A	0.15	0.7167		G	3.67e-10
4	43077752	C	0.15	0.7333		T	1.1e-10
4	43077763	T	0.1167	0.7167		C	1.71e-11
4	43077788	C	0.1167	0.7167		T	1.71e-11
4	43077808	T	0.1	0.7167		C	3.13e-12
4	43077925	A	0.1167	0.7		G	5.84e-11
4	43078007	T	0.1167	0.7333		C	4.8e-12
4	43078079	G	0.1333	0.7667		A	1.75e-12
4	43078094	A	0.1379	0.6667		G	3.15e-09
4	43078433	G	0.1167	0.7		A	5.84e-11
4	43078473	G	0.1167	0.7167		A	1.71e-11
4	43078801	C	0.1	0.7333		T	8.48e-13
4	43078821	G	0.1	0.7333		T	8.48e-13
4	43079043	C	0.1	0.7167		G	3.13e-12
4	43079107	G	0.1	0.7333		A	8.48e-13
4	43079182	C	0.1	0.7167		T	3.13e-12
4	43079297	C	0.1	0.7167		T	3.13e-12
4	43079313	G	0.1167	0.7167		A	1.71e-11
4	43079434	A	0.1	0.7167		G	3.13e-12
4	43080400	C	0.08333	0.7167		T	4.98e-13
4	43085224	G	0.06897	0.7333		A	2.23e-14
4	43088915	T	0.01667	0.4833		C	8.23e-10
4	43088956	T	0.1	0.65		C	3.76e-10
4	43089872	C	0.1	0.7167		A	3.13e-12
4	43089878	G	0.1	0.6333		A	1.13e-09
4	43090328	A	0.1	0.6833		T	3.72e-11
4	43092547	G	0.1	0.65		A	3.76e-10
4	43093320	G	0.1	0.6333		A	1.13e-09
4	43094106	A	0.1	0.65		G	3.76e-10
4	43094459	C	0.1	0.7167		A	3.13e-12
4	43094661	C	0.1071	0.6333		T	3.2e-09
4	43098464	A	0.1	0.6167		T	3.28e-09
4	43100890	G	0.1	0.7167		A	3.13e-12
4	43101379	A	0.09259	0.625		C	3.24e-09
4	43102147	C	0.03571	0.5962		T	8.66e-11
4	43102355	A	0.1	0.65		G	3.76e-10
4	43102422	C	0.1071	0.6333		T	3.2e-09
4	43104379	G	0.05	0.5667		A	4.04e-10
4	43104385	A	0.05	0.5667		C	4.04e-10
4	43104486	C	0.06667	0.5667		A	2.67e-09
4	43104596	C	0.06667	0.5667		T	2.67e-09
4	43105023	A	0.1	0.6333		T	1.13e-09
4	43105470	A	0.05172	0.5667		C	4.6e-10
4	43107505	G	0.1	0.7167		A	3.13e-12
4	43108987	C	0.1167	0.7		T	5.84e-11
4	43109572	C	0.1	0.65		T	3.76e-10
4	43109735	C	0.1	0.6167		T	3.28e-09
4	43109895	A	0.1	0.65		G	3.76e-10
4	43111506	C	0.08621	0.6333		T	2.53e-10
4	43113174	G	0.1	0.6333		A	1.13e-09
4	43113842	C	0.1	0.65		T	3.76e-10
4	43114013	G	0.1	0.6167		C	3.28e-09
4	43114702	C	0.1	0.65		T	3.76e-10
4	43114885	C	0.1	0.6167		T	3.28e-09
4	43115119	C	0.1	0.6333		T	1.13e-09
4	43117868	C	0.1	0.7		T	1.1e-11
4	43119771	G	0.1	0.7		A	1.1e-11
4	43120755	G	0.06667	0.5667		C	2.67e-09
4	43120954	A	0.06667	0.6167		C	1.07e-10
4	43121002	T	0.06667	0.6		C	3.21e-10
4	43121261	C	0.06667	0.6		T	3.21e-10
4	43121272	G	0.06667	0.6		A	3.21e-10
4	43121396	T	0.06667	0.5833		G	9.4e-10
4	43121687	G	0.08333	0.6167		A	6.42e-10
4	43121929	C	0.06667	0.5833		T	9.4e-10
4	43125723	G	0.06667	0.6167		A	1.07e-10
4	43125924	A	0.1	0.7		G	1.1e-11
4	43126023	C	0.05	0.5833		T	1.37e-10
4	43126130	C	0.06667	0.6167		T	1.07e-10
4	43126254	G	0.08333	0.7333		A	1.31e-13
4	43131501	A	0.1607	0.7407		G	8.6e-10
4	43131551	G	0.1897	0.7333		A	2.19e-09
4	43131997	G	0.06667	0.6167		A	1.07e-10
4	43132110	G	0.06667	0.6333		A	3.42e-11
4	43133333	G	0.1552	0.7167		A	4.59e-10
4	43133374	C	0.1034	0.6333		G	1.33e-09
4	43133400	A	0.1	0.6167		T	3.28e-09
4	43133574	G	0.06897	0.6167		A	1.25e-10
4	43134018	C	0.1	0.7		T	1.1e-11
4	43135128	A	0.05172	0.5333		T	3.6e-09
4	43178857	G	0.08333	0.8		A	3.64e-16
4	43185197	C	0.08333	0.7833		T	1.73e-15
4	43185319	A	0.01667	0.6167		G	1.05e-13
4	43187356	C	0.1167	0.7667		T	3.25e-13
4	43190196	C	0.08333	0.7667		T	7.72e-15
4	43192787	A	0.1167	0.7667		G	3.25e-13
4	43192796	T	0.08621	0.7667		G	1.05e-14
4	43193501	A	0.01667	0.4667		G	2.27e-09
4	43193516	T	0.01667	0.7		G	1.47e-16
4	43194407	G	0	0.4464		A	1.85e-09
4	43195633	C	0	0.4167		T	2.49e-09
4	43197019	A	0.08333	0.75		T	3.26e-14
4	43198442	G	0.08333	0.7667		A	7.72e-15
4	43198695	C	0.08333	0.7833		T	1.73e-15
4	43201175	C	0.08333	0.7667		T	7.72e-15
4	43202770	C	0.08333	0.6167		T	6.42e-10
4	43203156	A	0.7241	0.1833		C	3.89e-09
4	43203158	T	0.01724	0.8333		C	5.44e-22
4	43203159	C	0.05172	0.8167		A	1.04e-18
4	43203252	G	0.08333	0.7759		A	4.06e-15
4	43203749	C	0.1333	0.7667		T	1.75e-12
4	43204831	G	0.05	0.55		A	1.16e-09
4	43204858	G	0.08333	0.7667		A	7.72e-15
4	43205231	G	0.1552	0.7833		A	2.93e-12
4	43205341	T	0.08621	0.65		C	8.23e-11
4	43205375	T	0.7931	0.1833		C	2.67e-11
4	43206064	A	0.01667	0.5833		T	1.16e-12
4	43206366	G	0.08333	0.6		A	1.87e-09
4	43206486	G	0.01667	0.7		A	1.47e-16
4	43207089	T	0.01667	0.5667		G	3.7e-12
4	43207172	C	0.1071	0.7833		A	4.68e-14
4	43207293	A	0.8	0.05172		G	1.32e-16
4	43209540	C	0.03448	0.6		T	5.68e-12
4	43209865	G	0.08333	0.6167		C	6.42e-10
4	43209890	C	0.08333	0.6333		A	2.13e-10
4	43209974	A	0.08333	0.7667		C	7.72e-15
4	43210153	C	0.08333	0.6333		T	2.13e-10
4	43210581	T	0.1071	0.8167		G	2.28e-15
4	43211084	T	0.1207	0.7167		A	2.17e-11
4	43211161	C	0.1167	0.7333		T	4.8e-12
4	43211251	A	0.05172	0.7833		G	2.73e-17
4	43211371	A	0	0.6333		C	1.05e-15
4	43211439	C	0	0.75		A	4.72e-20
4	43211886	G	0.06667	0.7167		A	6.71e-14
4	43211958	T	0.06897	0.7667		C	1.28e-15
4	43211969	C	0.06897	0.75		A	5.48e-15
4	43212076	T	0.06667	0.7667		C	9.41e-16
4	43212265	G	0	0.75		A	4.72e-20
4	43212333	T	0.06667	0.75		G	4.11e-15
4	43212354	C	0.03333	0.75		T	3.29e-17
4	43212365	G	0	0.4667		A	1.28e-10
4	43212523	C	0	0.75		T	4.72e-20
4	43212672	T	0	0.75		A	6.43e-20
4	43212875	T	0.1333	0.8167		C	2.18e-14
4	43212881	A	0.1034	0.8333		C	1.54e-16
4	43212894	T	0.8214	0.1333		C	3.02e-14
4	43212920	T	0.7778	0.08333		G	7.41e-15
4	43212973	T	0.84	0.05		C	1.15e-18
4	43213075	G	0	0.7833		C	9.54e-21
4	43213092	A	0	0.7667		C	1.31e-20
4	43213247	A	0	0.7333		G	2.24e-19
4	43213326	T	0.03333	0.7667		A	7.05e-18
4	43213360	A	0.1	0.8333		T	1.04e-16
4	43213371	C	0.03571	0.6		T	1.82e-11
4	43213438	A	0.7692	0.01667		G	1.79e-18
4	43213466	C	0.03448	0.8333		T	1.21e-20
4	43213473	A	0	0.8167		C	7.85e-23
4	43213653	A	0	0.5667		G	1.49e-13
4	43213715	G	0	0.75		A	4.72e-20
4	43213718	A	0	0.75		T	4.72e-20
4	43213768	C	0	0.75		T	4.72e-20
4	43214013	G	0.1	0.8		A	2.7e-15
4	43214055	G	0	0.7833		A	2.53e-21
4	43214070	C	0.06897	0.8667		T	5.34e-20
4	43214271	G	0.06897	0.8333		A	2.09e-18
4	43214276	C	0	0.8167		T	7.85e-23
4	43214633	G	0	0.55		A	4.82e-13
4	43214766	T	0.9259	0.1		C	1.68e-20
4	43214772	T	0.8519	0.06667		A	8.07e-19
4	43214867	A	0.06897	0.6167		G	1.25e-10
4	43214872	A	0.1	0.8333		G	1.04e-16
4	43214980	T	0	0.5833		C	4.52e-14
4	43214987	G	0.06667	0.8167		T	7.91e-18
4	43215020	C	0	0.7833		T	1.79e-21
4	43215090	G	0	0.75		A	4.72e-20
4	43215375	C	0.06897	0.8333		T	2.09e-18
4	43215386	G	0.06897	0.8167		A	1.15e-17
4	43215472	T	0.7917	0.08333		A	1.39e-14
4	43215483	A	0.6667	0.05		C	4.57e-12
4	43215493	A	0.7308	0.05		G	9.18e-15
4	43215515	T	0.8621	0.1333		C	4e-16
4	43215591	A	0.9107	0.1		G	5.57e-20
4	43215724	T	0.05357	0.8667		C	1.39e-20
4	43215773	G	0.01667	0.75		A	1.75e-18
4	43215905	G	0	0.7333		A	2.24e-19
4	43215915	C	0	0.55		T	4.82e-13
4	43216012	G	0.06667	0.8667		A	3.4e-20
4	43216023	T	0.1	0.8833		C	4.13e-19
4	43216024	G	0.1	0.8833		A	4.13e-19
4	43216115	G	0.05	0.7667		A	9.32e-17
4	43216197	A	0.03333	0.7667		G	7.05e-18
4	43216286	C	0.08333	0.8167		T	7.17e-17
4	43216752	T	0.05357	0.5714		C	1.91e-09
4	43216847	G	0.06667	0.7759		C	4.7e-16
4	43216916	C	0	0.7931		T	3.47e-21
4	43216919	A	0.06897	0.7931		G	3.76e-16
4	43216950	C	0	0.8103		T	3.11e-21
4	43217051	C	0.01667	0.85		A	5.32e-23
4	43217088	G	0.9259	0.05		T	9.6e-24
4	43217105	T	0.7708	0.03333		G	1.06e-16
4	43217110	T	0.8125	0.05		G	3.35e-17
4	43217145	A	0.01786	0.8333		G	1.75e-21
4	43217340	A	0	0.75		T	6.43e-20
4	43217360	A	0	0.7667		G	9.44e-21
4	43217412	G	0	0.7833		A	1.79e-21
4	43217457	T	0.06667	0.8		G	4.15e-17
4	43217535	C	0	0.75		T	4.72e-20
4	43217647	A	0	0.75		G	4.72e-20
4	43217673	C	0	0.75		T	4.72e-20
4	43217765	C	0.01667	0.6		T	3.55e-13
4	43217797	C	0.01667	0.7833		T	7.08e-20
4	43217831	A	0.8448	0.15		G	1.3e-14
4	43217853	G	0.06667	0.9		A	5.44e-22
4	43217995	C	0	0.75		A	4.72e-20
4	43218004	G	0	0.75		A	4.72e-20
4	43218074	T	0	0.7667		C	9.44e-21
4	43218116	G	0	0.7667		T	9.44e-21
4	43218154	C	0	0.75		T	4.72e-20
4	43218285	G	0	0.75		A	4.72e-20
4	43218298	T	0	0.7667		C	9.44e-21
4	43218389	C	0.03333	0.7833		T	1.43e-18
4	43218399	G	0.03333	0.6167		A	1.49e-12
4	43218403	T	0	0.8		A	3.18e-22
4	43218505	A	0	0.75		G	4.72e-20
4	43218543	A	0	0.5833		G	4.52e-14
4	43218565	A	0	0.7667		C	9.44e-21
4	43218618	T	0.03333	0.75		C	3.29e-17
4	43218724	C	0.03448	0.7667		A	9.7e-18
4	43218831	G	0	0.7667		C	1.31e-20
4	43218832	C	0	0.7667		T	1.31e-20
4	43218894	C	0.03333	0.75		G	3.29e-17
4	43218942	G	0	0.75		A	4.72e-20
4	43219133	G	0.1333	0.8167		T	2.18e-14
4	43219138	G	0.06667	0.8167		A	7.91e-18
4	43219162	C	0.8571	0.1333		T	1.09e-15
4	43219411	G	0.6667	0.08333		T	2.12e-11
4	43219486	G	0.9286	0.08333		A	5.66e-22
4	43219714	A	0	0.7		G	4.4e-18
4	43219748	A	0	0.6552		G	6.45e-16
4	43219824	G	0	0.7414		A	4.74e-19
4	43219897	T	0	0.7333		C	2.24e-19
4	43220079	T	0	0.7667		C	9.44e-21
4	43220100	T	0	0.7667		C	9.44e-21
4	43220195	G	0.08333	0.8		A	3.64e-16
4	43220417	G	0	0.7833		T	1.79e-21
4	43220436	A	0	0.7833		G	1.79e-21
4	43220525	G	0	0.7667		A	9.44e-21
4	43220542	C	0	0.75		T	4.72e-20
4	43220750	C	0	0.75		T	4.72e-20
4	43220936	G	0	0.8		A	3.18e-22
4	43223354	T	0.01724	0.75		A	2.37e-18
4	43223404	C	0.01667	0.75		T	1.75e-18
4	43223523	T	0.01724	0.75		C	2.37e-18
4	43223530	C	0.01724	0.75		A	2.37e-18
4	43223630	T	0.01667	0.7667		C	3.62e-19
4	43223706	T	0	0.7833		C	1.79e-21
4	43223709	T	0	0.7833		C	1.79e-21
4	43223783	G	0.03333	0.8		A	2.72e-19
4	43223843	G	0	0.8		A	3.18e-22
4	43223857	T	0	0.8		A	3.18e-22
4	43223895	T	0	0.8		A	3.18e-22
4	43223975	C	0	0.75		T	4.72e-20
4	43224084	T	0.01667	0.75		G	1.75e-18
4	43224165	A	0.1167	0.8167		G	3.67e-15
4	43224250	A	0.7	0.06667		G	2.02e-12
4	43224267	G	0.08929	0.8333		A	5.8e-17
4	43224291	C	0	0.75		A	6.43e-20
4	43224417	C	0	0.7667		T	1.31e-20
4	43224452	A	0.05	0.8167		G	7.09e-19
4	43224570	G	0.6923	0.01667		A	1.08e-15
4	43224580	A	0.6786	0.06667		G	1.56e-12
4	43224661	C	0.06667	0.7667		T	9.41e-16
4	43224734	G	0	0.75		A	4.72e-20
4	43224761	A	0	0.7		G	4.4e-18
4	43224864	A	0	0.7333		T	2.24e-19
4	43225051	T	0	0.8667		C	2.44e-25
4	43225138	A	0.7321	0.06667		C	2.62e-14
4	43225139	C	0.6607	0.08333		T	3.64e-11
4	43225195	T	0.03448	0.7833		G	2.01e-18
4	43225242	G	0.03448	0.8167		A	7.12e-20
4	43225286	G	0.03571	0.8333		A	3.77e-20
4	43225307	T	0.09259	0.8333		C	1.75e-16
4	43225445	A	0.8889	0.03333		G	6.97e-23
4	43225448	A	0.8846	0.05		G	6.38e-21
4	43225705	T	0	0.4167		C	2.49e-09
4	43225706	T	0	0.4167		C	2.49e-09
4	43225763	A	0.03333	0.8167		G	4.85e-20
4	43225777	A	0	0.7667		C	5.11e-20
4	43225799	T	0	0.6167		G	3.8e-15
4	43225922	G	0	0.7333		A	2.24e-19
4	43226002	A	0.03333	0.7833		G	1.43e-18
4	43226003	T	0	0.5833		C	4.52e-14
4	43226117	A	0.03333	0.5667		G	4.68e-11
4	43226121	G	0.03333	0.75		A	3.29e-17
4	43226154	G	0	0.7667		A	9.44e-21
4	43226245	G	0	0.75		A	4.72e-20
4	43226317	T	0	0.7833		A	1.79e-21
4	43226385	T	0	0.5833		C	5.28e-14
4	43226431	C	0.06897	0.8833		T	7.36e-21
4	43226616	C	0.8929	0.05		T	3.15e-22
4	43226628	G	0.03333	0.85		C	1.23e-21
4	43226695	T	0	0.5833		C	4.52e-14
4	43226795	G	0	0.7667		A	9.44e-21
4	43226851	T	0.01667	0.7667		C	3.62e-19
4	43226865	T	0.01667	0.7667		C	3.62e-19
4	43226990	C	0	0.8		T	4.61e-22
4	43227000	G	0.06897	0.8		A	5.91e-17
4	43227023	C	0	0.7833		A	2.53e-21
4	43227122	G	0	0.8		A	3.18e-22
4	43227192	C	0	0.8		A	3.18e-22
4	43227317	T	0.88	0.03333		C	1.24e-21
4	43227912	G	0.03448	0.7759		C	1.37e-17
4	43227939	C	0.03448	0.7833		T	2.01e-18
4	43228075	C	0.8276	0.1		T	2.67e-16
4	43228129	G	0	0.75		A	4.72e-20
4	43228142	A	0	0.7414		G	9.52e-20
4	43228421	C	0.06667	0.8		T	4.15e-17
4	43228480	T	0.03448	0.8333		C	1.21e-20
4	43228485	C	0.03448	0.85		T	1.89e-21
4	43228566	T	0	0.8		C	3.18e-22
4	43228573	C	0	0.7833		T	1.79e-21
4	43228693	G	0	0.7667		A	1.31e-20
4	43228784	T	0	0.7667		C	9.44e-21
4	43228869	C	0.03333	0.8167		T	4.85e-20
4	43228879	G	0.03333	0.7833		A	1.43e-18
4	43228927	A	0	0.7667		G	9.44e-21
4	43229002	A	0	0.7586		C	1.9e-20
4	43229139	A	0	0.75		G	4.72e-20
4	43229204	C	0	0.75		A	4.72e-20
4	43229211	C	0	0.75		T	4.72e-20
4	43229342	T	0	0.7333		A	2.24e-19
4	43229406	T	0	0.7333		C	2.24e-19
4	43229426	G	0	0.75		T	4.72e-20
4	43229501	G	0	0.7667		A	9.44e-21
4	43229559	A	0	0.95		C	1.51e-30
4	43229581	T	0.7407	0.03333		G	2.28e-16
4	43229588	A	0.75	0.05		G	6.31e-16
4	43229615	T	0.03571	0.9		C	1.37e-23
4	43229665	A	0.03571	0.85		G	6e-21
4	43229736	T	0	0.7833		C	1.79e-21
4	43229750	A	0.06667	0.8833		G	4.57e-21
4	43230027	A	0	0.75		T	4.72e-20
4	43230110	C	0.01667	0.7667		A	3.62e-19
4	43230164	A	0	0.75		G	4.72e-20
4	43230191	G	0	0.4167		C	2.49e-09
4	43230201	A	0	0.7667		C	9.44e-21
4	43230315	C	0.01667	0.7667		T	3.62e-19
4	43230346	A	0	0.75		G	4.72e-20
4	43230551	A	0.01786	0.65		G	3.78e-14
4	43230655	C	0.07692	0.8167		T	3.08e-16
4	43230828	T	0.01667	0.7667		G	3.62e-19
4	43230891	C	0.03333	0.7667		T	7.05e-18
4	43231019	A	0.06	0.8333		G	1.73e-17
4	43231089	G	0.88	0.05		A	1.77e-20
4	43231275	A	0.03704	0.85		G	1.95e-20
4	43231309	C	0.76	0.01724		T	1.87e-17
4	43231380	C	0	0.7667		T	9.44e-21
4	43231480	G	0	0.7333		A	2.24e-19
4	43231581	T	0	0.75		C	4.72e-20
4	43231602	A	0	0.75		G	4.72e-20
4	43231715	C	0	0.75		T	4.72e-20
4	43231784	T	0.03333	0.7833		C	1.43e-18
4	43231786	T	0.03333	0.7667		C	7.05e-18
4	43231897	C	0	0.8		T	3.18e-22
4	43231898	A	0	0.7833		G	1.79e-21
4	43231965	A	0.03333	0.7667		G	7.05e-18
4	43232003	A	0.06667	0.7833		G	2.04e-16
4	43232031	A	0	0.7667		G	9.44e-21
4	43232091	A	0	0.85		G	1.17e-24
4	43232110	T	0.06667	0.8		A	4.15e-17
4	43232140	C	0.05	0.7833		G	1.95e-17
4	43232191	A	0.05	0.7586		G	2.07e-16
4	43232226	G	0.01667	0.7667		T	3.62e-19
4	43232281	A	0.1	0.85		C	1.81e-17
4	43232300	T	0.8519	0.1167		C	4.45e-16
4	43232514	C	0.06667	0.7833		T	2.04e-16
4	43232558	C	0	0.7833		T	1.79e-21
4	43232818	A	0	0.8333		G	1.84e-22
4	43232930	A	0	0.75		G	2.6e-19
4	43232937	C	0	0.75		T	2.6e-19
4	43233022	C	0.03448	0.75		T	4.44e-17
4	43233099	A	0	0.75		G	4.72e-20
4	43233111	C	0	0.75		T	4.72e-20
4	43233171	T	0.06667	0.7833		C	2.04e-16
4	43233281	C	0.01667	0.7667		T	3.62e-19
4	43233480	A	0.03333	0.75		T	3.29e-17
4	43233602	G	0.01667	0.75		A	1.75e-18
4	43233948	G	0	0.7667		A	9.44e-21
4	43234025	G	0.01667	0.7667		A	3.62e-19
4	43234064	A	0.01667	0.75		C	1.75e-18
4	43234142	A	0	0.7667		G	9.44e-21
4	43234201	A	0.01667	0.7667		G	3.62e-19
4	43234259	A	0.01667	0.7667		G	3.62e-19
4	43234308	C	0	0.7333		G	2.24e-19
4	43234470	A	0.03333	0.6333		T	4.46e-13
4	43234542	T	0.06667	0.6833		C	9.13e-13
4	43234645	C	0.06667	0.6833		G	9.13e-13
4	43234862	A	0.06667	0.6667		G	3.17e-12
4	43234917	T	0	0.7167		C	1.02e-18
4	43235029	A	0	0.75		T	4.72e-20
4	43235217	T	0	0.7333		C	2.24e-19
4	43235261	T	0	0.65		C	2.82e-16
4	43235432	G	0	0.75		A	4.72e-20
4	43235500	T	0	0.5667		C	1.49e-13
4	43235669	A	0.01667	0.75		T	1.75e-18
4	43235761	A	0.03333	0.8333		G	8.03e-21
4	43235770	G	0.03448	0.8667		C	2.7e-22
4	43235862	A	0.07407	0.85		G	3.39e-18
4	43235938	A	0	0.75		T	6.43e-20
4	43235966	T	0	0.5667		C	1.49e-13
4	43236027	C	0	0.7667		T	9.44e-21
4	43236174	C	0	0.7667		T	9.44e-21
4	43236225	T	0	0.75		C	4.72e-20
4	43236276	C	0	0.6		T	1.33e-14
4	43236391	T	0	0.7667		C	9.44e-21
4	43236397	G	0	0.75		A	4.72e-20
4	43236606	A	0.03333	0.6		G	4.85e-12
4	43236708	G	0.9423	0.06667		A	3.37e-23
4	43236920	T	0	0.4667		C	3.07e-10
4	43237120	A	0	0.75		G	4.72e-20
4	43237153	A	0	0.75		G	4.72e-20
4	43237238	A	0	0.75		C	4.72e-20
4	43237388	T	0.06897	0.8		C	5.91e-17
4	43237411	T	0.03448	0.8		C	3.91e-19
4	43237489	A	0	0.8667		G	3.11e-24
4	43237744	A	0	0.75		G	4.72e-20
4	43237854	C	0	0.8167		A	5.3e-23
4	43237872	A	0.03571	0.85		G	6e-21
4	43237878	T	0.03571	0.7167		C	2.42e-15
4	43238199	T	0.8077	0.1333		C	2.27e-13
4	43238302	G	0.01667	0.75		C	1.75e-18
4	43238369	T	0.05769	0.7333		G	7.01e-14
4	43238388	A	0.7963	0.06667		G	1.8e-16
4	43238390	A	0.7593	0.05		G	7.46e-16
4	43238401	A	0.7759	0.1		G	2.96e-14
4	43238608	A	0.05172	0.8333		C	1.82e-19
4	43238625	C	0.1167	0.8		T	1.75e-14
4	43238657	C	0	0.8		T	3.18e-22
4	43238776	T	0	0.75		C	4.72e-20
4	43238878	T	0	0.75		C	4.72e-20
4	43238930	C	0	0.75		T	4.72e-20
4	43239002	G	0.06667	0.6167		A	1.07e-10
4	43239045	C	0	0.75		T	4.72e-20
4	43239181	A	0	0.7333		C	2.24e-19
4	43239184	T	0	0.6		A	1.33e-14
4	43239289	A	0.01667	0.75		G	1.75e-18
4	43239419	A	0.8462	0.08333		G	2.6e-17
4	43239524	C	0.8077	0.03333		T	9.42e-19
4	43239527	T	0.8077	0.03333		G	9.42e-19
4	43239571	C	0	0.8103		T	8.72e-22
4	43239645	G	0.01724	0.8167		A	3.32e-21
4	43239692	T	0.03333	0.85		C	1.23e-21
4	43239707	G	0.1333	0.85		T	8.17e-16
4	43239725	C	0	0.8167		G	5.3e-23
4	43239789	C	0	0.7667		T	9.44e-21
4	43240101	T	0	0.7667		G	9.44e-21
4	43240190	G	0	0.7333		A	2.24e-19
4	43240233	A	0	0.7333		G	2.24e-19
4	43240353	T	0.7857	0.03333		C	1.97e-18
4	43240356	C	0.8276	0.03333		T	1.82e-20
4	43240362	C	0.6897	0.05		G	6.14e-14
4	43240370	A	0.7931	0.01667		T	2.77e-20
4	43240420	T	0	0.7833		C	1.79e-21
4	43240511	C	0	0.75		G	4.72e-20
4	43240630	T	0	0.75		C	4.72e-20
4	43240728	G	0.01667	0.75		A	1.75e-18
4	43240775	A	0.03333	0.7667		G	7.05e-18
4	43240815	C	0.7586	0.08333		A	1.78e-14
4	43240917	A	0.01667	0.7833		G	7.08e-20
4	43240954	G	0.01667	0.7333		A	8.01e-18
4	43240957	A	0.01667	0.75		G	1.75e-18
4	43241046	G	0	0.7667		C	9.44e-21
4	43241095	G	0.01667	0.7667		T	3.62e-19
4	43241098	C	0.01667	0.7667		G	3.62e-19
4	43241269	C	0	0.7667		T	9.44e-21
4	43241404	C	0	0.7667		T	9.44e-21
4	43241446	G	0	0.7333		T	2.24e-19
4	43241568	T	0	0.7667		C	9.44e-21
4	43241679	A	0.01667	0.75		G	1.75e-18
4	43241771	A	0	0.75		C	4.72e-20
4	43241872	T	0	0.6379		A	5.69e-16
4	43241973	T	0	0.7667		A	9.44e-21
4	43242036	C	0.05	0.7833		T	1.95e-17
4	43242067	G	0.08333	0.7833		A	1.73e-15
4	43242099	G	0.7241	0.1167		C	1.09e-11
4	43242121	G	0.7083	0.08333		A	9.01e-12
4	43242126	G	0.6296	0.08333		A	5.52e-10
4	43242202	A	0.8793	0.1333		G	6.45e-17
4	43242248	T	0.05172	0.8667		C	4.35e-21
4	43242434	G	0	0.8167		T	1.3e-21
4	43242443	T	0.05357	0.8167		C	3.11e-18
4	43242592	G	0	0.75		A	4.72e-20
4	43242680	T	0	0.7833		C	1.79e-21
4	43242743	C	0	0.7833		T	1.79e-21
4	43242764	C	0.05	0.7833		A	1.95e-17
4	43242766	T	0.01667	0.6667		C	2.27e-15
4	43242895	A	0	0.75		G	4.72e-20
4	43243082	A	0.01667	0.6167		T	1.05e-13
4	43243133	A	0.08333	0.75		C	3.26e-14
4	43243264	A	0	0.75		G	4.72e-20
4	43243472	C	0	0.6167		T	3.8e-15
4	43243544	C	0	0.75		T	4.72e-20
4	43243650	C	0	0.75		G	4.72e-20
4	43243706	T	0	0.4333		C	9.16e-10
4	43244072	T	0	0.6167		G	3.8e-15
4	43244467	G	0.06667	0.7667		T	9.41e-16
4	43244831	A	0.06667	0.7667		G	9.41e-16
4	43245810	T	0	0.7833		C	2.53e-21
4	43245990	G	0	0.8667		A	1.13e-23
4	43246180	A	0	0.7833		G	1.79e-21
4	43246329	G	0	0.6		A	1.33e-14
4	43246441	T	0	0.4286		C	9.91e-10
4	43246472	T	0	0.5833		C	4.52e-14
4	43246574	G	0	0.75		A	4.72e-20
4	43246678	G	0	0.7333		C	2.24e-19
4	43246737	T	0.01667	0.7333		G	8.01e-18
4	43246822	C	0.06667	0.7667		T	9.41e-16
4	43246866	G	0	0.4167		C	2.49e-09
4	43246995	G	0.8125	0.08333		A	2.42e-15
4	43247057	C	0.9	0.1333		T	7.64e-17
4	43247252	A	0.1667	0.7778		T	3.72e-11
4	43247253	G	0.1	0.8		T	2.7e-15
4	43247957	C	0	0.75		T	4.72e-20
4	43248095	C	0	0.75		A	4.72e-20
4	43248211	T	0	0.7667		G	9.44e-21
4	43248448	G	0	0.7333		T	2.24e-19
4	43248869	G	0	0.5667		A	1.73e-13
4	43249082	G	0	0.75		A	4.72e-20
4	43249133	A	0	0.7333		G	2.24e-19
4	43249174	A	0	0.5667		G	1.49e-13
4	43249424	C	0	0.7667		G	9.44e-21
4	43249448	A	0	0.5833		G	4.52e-14
4	43250107	T	0.1379	0.7		G	3.4e-10
4	43250148	C	0	0.85		T	1.17e-24
4	43250202	G	0	0.7833		A	1.79e-21
4	43250562	G	0.01667	0.75		A	1.75e-18
4	43250606	T	0	0.6		C	1.33e-14
4	43250939	A	0	0.8		G	3.18e-22
4	43250976	T	0	0.6		C	1.33e-14
4	43250977	G	0	0.7667		A	9.44e-21
4	43251116	A	0	0.4167		T	2.49e-09
4	43251134	C	0.06667	0.7833		T	2.04e-16
4	43251229	A	0	0.75		G	4.72e-20
4	43251380	T	0	0.5667		C	1.49e-13
4	43251418	A	0	0.7667		G	9.44e-21
4	43251619	A	0	0.5833		G	4.52e-14
4	43251788	T	0.06667	0.7833		G	2.04e-16
4	43251824	C	0.06667	0.7833		A	2.04e-16
4	43251926	G	0	0.75		A	4.72e-20
4	43252650	T	0	0.75		A	4.72e-20
4	43252655	A	0	0.4167		T	2.49e-09
4	43252932	G	0.08333	0.7667		A	7.72e-15
4	43253048	G	0.03333	0.75		A	3.29e-17
4	43253168	C	0.03333	0.5667		A	4.68e-11
4	43253192	T	0.03333	0.7333		C	1.46e-16
4	43253935	G	0.01667	0.75		A	1.75e-18
4	43253965	C	0	0.7667		T	9.44e-21
4	43254294	C	0	0.7667		T	9.44e-21
4	43254857	T	0	0.6167		G	3.8e-15
4	43255687	A	0	0.6		G	1.33e-14
4	43255919	G	0	0.7667		T	9.44e-21
4	43256090	G	0	0.7167		A	1.02e-18
4	43256594	A	0.01667	0.6167		G	1.05e-13
4	43256597	G	0.01667	0.6167		A	1.05e-13
4	43257597	C	0.06667	0.7667		T	9.41e-16
4	43257954	T	0.06667	0.7667		A	9.41e-16
4	43258009	G	0.06667	0.8		A	4.15e-17
4	43258428	T	0	0.6167		C	3.8e-15
4	43258532	A	0.06897	0.7833		G	2.84e-16
4	43258566	T	0	0.6333		C	1.05e-15
4	43259406	G	0.06667	0.7667		A	9.41e-16
4	43259552	C	0.06667	0.7833		A	2.04e-16
4	43260139	A	0.01667	0.6667		G	2.27e-15
4	43260143	A	0.08333	0.7667		G	7.72e-15
4	43260158	C	0.03571	0.6667		T	1.37e-13
4	43260622	C	0.06667	0.7667		T	9.41e-16
4	43261310	G	0	0.5833		C	4.52e-14
4	43261759	A	0.08333	0.75		C	3.26e-14
4	43262310	G	0	0.6		C	1.33e-14
4	43262507	T	0	0.5667		C	1.49e-13
4	43262903	A	0	0.6		G	1.33e-14
4	43263170	G	0	0.7333		A	2.24e-19
4	43263208	G	0.06667	0.7586		A	2.14e-15
4	43263287	G	0.06667	0.75		A	4.11e-15
4	43263741	T	0.02	0.75		G	1.29e-16
4	43264258	G	0	0.7667		A	9.44e-21
4	43264291	C	0	0.75		T	4.72e-20
4	43268586	A	0.06667	0.75		T	4.11e-15
4	43270620	A	0	0.6667		G	3.33e-15
4	43270766	G	0.07143	0.8		A	1.71e-16
4	43270957	T	0.03448	0.8333		C	1.21e-20
4	43270983	T	0.06667	0.8		C	4.15e-17
4	43271009	T	0.03448	0.7833		C	2.01e-18
4	43271178	C	0.03571	0.8167		T	2.19e-19
4	43271186	C	0.01786	0.65		A	3.78e-14
4	43271262	A	0.05172	0.6833		G	1.34e-13
4	43271474	A	0	0.7667		G	9.44e-21
4	43271660	A	0	0.6		G	2.89e-14
4	43272991	A	0	0.6167		T	3.8e-15
4	43273243	A	0	0.7667		G	9.44e-21
4	43273274	T	0.06667	0.7833		C	2.04e-16
4	43273409	G	0.08333	0.7833		A	1.73e-15
4	43274055	G	0.06667	0.7833		A	2.04e-16
4	43274212	G	0.01667	0.6167		C	1.05e-13
4	43276625	G	0.06667	0.7833		A	2.04e-16
4	43278202	C	0.1	0.7833		T	1.24e-14
4	43278561	T	0.03333	0.5333		C	4.04e-10
4	43280062	G	0.06667	0.7833		T	2.04e-16
4	43280191	A	0.03333	0.6167		G	1.49e-12
4	43280832	C	0.06667	0.7833		T	2.04e-16
4	43280885	C	0.06667	0.7833		T	2.04e-16
4	43281038	A	0.06667	0.7833		T	2.04e-16
4	43281135	T	0.08333	0.8		C	3.64e-16
4	43281171	T	0.03333	0.65		C	1.29e-13
4	43281355	T	0.03333	0.6333		C	4.46e-13
4	43282783	C	0.06667	0.8		T	4.15e-17
4	43284212	T	0.06667	0.7833		A	2.04e-16
4	43286795	G	0.06667	0.7833		A	2.04e-16
4	43289128	G	0.06897	0.7833		A	2.84e-16
4	43289528	A	0.06667	0.7833		G	2.04e-16
4	43289666	G	0.03333	0.5		A	3.16e-09
4	43289690	G	0.06667	0.8		A	4.15e-17
4	43292312	G	0.1154	0.6833		A	7.78e-10
4	43295284	C	0.1833	0.7667		T	1.53e-10
4	43295662	T	0.8	0.1833		C	1.07e-11
4	43296710	G	0.1833	0.8		A	1.07e-11
4	43296968	A	0.2	0.7833		G	1.63e-10
4	43298022	C	0.1833	0.8		T	1.07e-11
4	43299163	T	0.7833	0.2167		C	5.96e-10
4	43299249	A	0.7833	0.2167		G	5.96e-10
4	43299850	G	0.7667	0.2167		A	2.05e-09
4	43299958	A	0.7667	0.1667		G	3.74e-11
4	43300511	A	0.7321	0.08333		G	1.99e-13
4	43300558	A	0.6724	0.1333		C	1.86e-09
4	43300758	G	0.7667	0.2167		A	2.05e-09
4	43300821	C	0.7667	0.2		T	5.78e-10
4	43300875	T	0.7667	0.1833		C	1.53e-10
4	43300926	G	0.7667	0.2		A	5.78e-10
4	43301354	C	0.7667	0.2167		T	2.05e-09
4	43301807	A	0.7833	0.2167		G	5.96e-10
4	43301900	A	0.7833	0.2167		T	5.96e-10
4	43301988	G	0.7833	0.2167		A	5.96e-10
4	43302048	A	0.7833	0.2167		T	5.96e-10
4	43302178	C	0.7833	0.2167		G	5.96e-10
4	43302180	C	0.7667	0.2167		G	2.05e-09
4	43302388	T	0.7833	0.2167		C	5.96e-10
4	43302630	A	0.7667	0.2		T	5.78e-10
4	43303395	C	0.7833	0.2		T	1.63e-10
4	43303817	T	0.7833	0.2167		C	5.96e-10
4	43303837	A	0.7833	0.2167		G	5.96e-10
4	43304085	T	0.7833	0.2		C	1.63e-10
4	43304215	A	0.2	0.7833		G	1.63e-10
4	43304601	C	0.2	0.7586		T	1.36e-09
4	43305154	C	0.1833	0.7833		T	4.16e-11
4	43306088	A	0.1833	0.7833		G	4.16e-11
4	43306301	C	0.1897	0.7333		T	2.19e-09
4	43306362	A	0.1833	0.7333		G	1.74e-09
4	43306376	G	0.1833	0.8		A	1.07e-11
4	43306466	A	0.7759	0.2		G	3.94e-10
4	43306663	C	0.7931	0.1833		T	2.67e-11
4	43306790	G	0.1833	0.7759		A	1.01e-10
4	43306908	C	0.1667	0.7667		G	3.74e-11
4	43307031	A	0.8	0.2		G	4.31e-11
4	43307457	T	0.7321	0.1379		G	1.04e-10
4	43307577	G	0.2167	0.7759		A	1.43e-09
4	43307593	T	0.2167	0.7759		C	1.43e-09
4	43308177	C	0.1833	0.8		T	1.07e-11
4	43308300	A	0.1833	0.7833		C	4.16e-11
4	43309000	T	0.1833	0.8		C	1.07e-11
4	43310375	C	0.1833	0.7833		A	4.16e-11
4	43312499	G	0.1833	0.7833		A	4.16e-11
4	43317818	A	0	0.4231		C	2.29e-09
4	43318246	G	0.1379	0.6833		A	1.06e-09
4	43318374	G	0.15	0.6833		A	3.57e-09
4	43319037	A	0.5208	0.01667		G	2.73e-10
4	43320248	C	0.08333	0.6667		T	2.12e-11
4	43320494	C	0.06667	0.6		T	1e-09
4	43320698	T	0	0.46		C	5.94e-10
4	43324355	A	0.15	0.7333		G	1.1e-10
4	43325704	G	0.1167	0.6667		A	5.97e-10
4	43325949	C	0.1167	0.6833		T	1.91e-10
4	43326271	G	0.1333	0.6667		A	2.63e-09
4	43326429	T	0.1167	0.6667		C	5.97e-10
4	43326504	T	0.7833	0.2		C	1.63e-10
4	43329581	T	0.8167	0.1667		C	5.68e-13
4	43330928	C	0.1167	0.6833		T	1.91e-10
4	43332250	C	0.1	0.65		T	3.76e-10
4	43333343	A	0.8	0.1667		G	2.45e-12
4	43333685	A	0.1	0.6333		G	1.13e-09
4	43333925	G	0.1667	0.8		A	2.45e-12
4	43334505	T	0.1667	0.8167		C	5.68e-13
4	43335003	G	0.1833	0.8		A	1.07e-11
4	43335224	C	0.1833	0.8		T	1.07e-11
4	43336049	C	0.1667	0.8167		T	5.68e-13
4	43336224	A	0.8167	0.1667		G	5.68e-13
4	43337942	T	0.8	0.1833		C	1.07e-11
4	43338676	T	0.6538	0.08929		C	4.99e-10
*F_A: Allele1 frequency among cases.
*F_U: Allele1 frequency among controls.
